# Supplementary material for: Adult Plant Slow Rusting Genes Confer High Levels of Resistance to Rusts in Bread Wheat Cultivars From Mexico
Source: Front Plant Sci. 2020 Jul 14;11:824. doi: 10.3389/fpls.2020.00824 (PMC7371971; doi:10.3389/fpls.2020.00824)
Supplement: Table S1 — Wheat cultivars, their response to rust at seedling and adult plant in several locations and years. Leaf tip necrosis and pseudo Black Chaff and molecular markers associated to rust resistance and dwarfing genes. [file Table_1.xlsx]

## Sheet: Sheet1
TABLE S1:Wheat genotypes, their response to rust at seedling and adult plant in several locations and years. Leaf tip necrosis (LTN and pseudo Black Chaff (PBC) and molecular markers associated to rust resistance and dwarfing genes.
					STEM RUST RTR RACE					STEM RUST TTKSK (UG99) RACE				LEAF RUST					YELLOW RUST										MOLECULAR MARKERS
Entry	VARIETY	Year of	Seed	CROSS	RTR	CENEB			Maximum	CDL	Njoro Kenya		Maximum	MBJ/SP	CENEB		Batan	Maximum	MEX14.191	TOLUCA					YR BATAN	Maximum			Lr46		Lr67			Lr68	Lr34	Dwarfing gene		Stem rust
No.#		release	source*		Seedling	14/15	15/16a	15/16b	Disease	Seedling	19/4/16	2016-10-10	Disease	Seedling	14/15	15/16	2016	Disease	Seedling	2014	2015a	2015b	2016a	2016b	2016	Disease	LTN*	PBC*	Lr46_snp	Lr46f2j2	LCSLV67	TM4Lr67	STSLr67	Lr68 (SNP)	Lr34_TCCIND	Rht-B1	Rht-D1	Sr2_ger9 3p
1	SUPREMO 211	1943	0C	SUPRESA//HOPE/MEDITERRANEAN	2+	0	5MS	5MS	5	3	15MS	1MS	15	4	15MSS	1MSS	1MS	15	67	10RMR	5MR	10RMR	5	5RMR	15R	15	+	+	Lr46						Lr34
2	FRONTERA	1943	0C	FRONTEIRA//HOPE/MEDITERRANEAN	X	20MSS	60S	60S	60	3	60MS	30M	60	4	1MSS	0	0	1	7	10RMR	5MS	5RMR	1	20MS	15MS	20	+		Lr46					Lr68	Lr34			Sr2
3	YAQUI 48	1948	0C	NEWTHATCH/MARROQUI	X=	0	5MS	5MS	5	3	10MS	5MS	10	4	80S	20MSS	5MS	80	8	40M	60MS	80M	60	70MS	70S	80	+	+	Lr46
4	CANDEAL 48	1948	0C	SELECCION CANDEAL	2=	0	0	0	0	3	30MS	5MS	30	4	0	0	1RMR	1	7	10RMR	20MS	10RMR	10	5MS	5M	20		+	Lr46									Sr2
5	CHAPINGO 48	1948	0C	NEWTHATCH/ MARROQUI	2C	0	10MS	5MS	10	3+	30MS	10MSS	30	4	5MS	5MSS	10MS	10	3	1R	1MR	5RMR	5	1RMR	0	5	+	+	Lr46		Lr67	Lr67	Lr67
6	YAQUI 50	1950	0C	NEWTHATCH/ MARROQUI	X-	0	5MS	5MR	5	3+	20M	5MS	20	4	1MS	1MSS	1MR	1	7	10RMR	30MS	40MR	20	30RMR	20R	40	+	+	Lr46		Lr67	Lr67	Lr67
7	KENTANA 51	1951	0C	KENYA 324/MENTANA	2	15MSS	40MSS	60S	60	3+	60MS	20M	60	4	1MS	1M	0	1	7	10R	5MS	5RMR	10	10MS	15MS	15	+		Lr46	Lr46					Lr34
8	KENTANA 52	1952	0C	KENYA 324/MENTANA	2+	5MS	40MSS	40S	40	3+	40M	15MSS	40	4	0	0	0	0	7	1R	0	1R	0	0	0	1	+		Lr46	Lr46					Lr34
9	CANDEAL 52	1952	0C	NEWTHATCH /TORREON	2-	0	0	0	0	3+	40S	20MSS	40	4	0	1R	1MR	1	7	15MR	15MS	10RMR	5	5MS	10R	15		+	Lr46									Sr2
10	BAJIO 53	1953	0C	YAQUI 48/KENTANA 48	X	0	15MSS	20MS	20	2+	30MS	5MS	30	4	15MS	1RMR	0	15	7	15MR	15MS	20M	10	30MS	40MS	40	+	+	Lr46
14	BAJIO 53	1953	GB	YAQUI 48/KENTANA 48	2C	0	15MSS	30MS	30	3	15MS	5MS	15	X	0	0	0	0	7	10MR	5MS	10RMR	10	10MS	15MS	15	+		Lr46	Lr46					Lr34
15	LERMA ROJO	1954	0C	LERMA 50/3/Y48/2*ME//SPO211	1	0	10MSS	20MRMS	20	3+	30MS	30MS	30	4	5MS	10M	5MS	10	78	15MR	5MRMS	50MR	20	15RMR	15R	50	+	+	Lr46						Lr34
16	YAKTANA TARDIO	1952	0C	YAQUI 48/KENTANA 48//FRONTANA	;1	0	20S	0	20	3+	40MS	5M	40	4	0	0	0	0	78	40MR	40MS	30M	30	15MS	15M	40									Lr34
17	HUAMANTLA ROJO	1954	0C	LEE/FRONTANA//KENTANA 52A	;1	5MS	20MSS	30RMR	30	3+	60MS	20M	60	4	5MS	5MSS	5MS	5	7	30MR	30MS	40MR	50	70MS	60MS	70	+		Lr46	Lr46					Lr34
20	JARAL F66	1966	0C	Sn64a//Tzpp/Nai60	2C	0	40MSS	20MR	40	3	40M	20MR	40	4	0	1MS	5MS	5	7	10M	5MRMS	10RMR	20	15M	15R	20	+	+	Lr46								Rht2	Sr2
21	TOBARI F66	1966	0C	Tzzp/Sn64a	0;	0	10MSS	0	10	3+	50M	30M	50	4	5MS	5MSS	5MS	5	56	5RMR	5MS	10RMR	15	15M	15M	15	+	+						Lr68	Lr34		Rht2	Sr2
22	BAJIO M67	1967	0C	Tzzp/Sn64a	0;	0	10MR	0	10	3+	40MSS	30M	40	4	5MS	10MS	15MS	15	67	10MR	10MRMS	15MR	20	30MS	15R	30	+							Lr68	Lr34		Rth2	Sr2
23	NORTENO M67	1967	0C	Lr64/Sn64	;	0	10M	0	10	3+	30M	30M	30	4	5MS	15MSS	15MS	15	67	10MR	1MRMS	10RMR	30	20MR	20MR	30	+	+	Lr46	Lr46					Lr34	Rth1
24	SARIC F70	1970	0C	Cno//Sn64/Klre/3/8156	1-	0	0	0	0	3+	10MSS	10M	10	4	5MS	5MSS	1MS	5	67	5RMR	1MRMS	5RMR	5	10MS	15M	15	+	+	Lr46						Lr34	Rth1	Rht2
25	CHAPINGO VF74	1974	0C	Fraternal Selection	;1	0	1M	0	1	3+	30MS	15M	30	4	40MSS	5MSS	5MS	40	45	1R	1MR	1R	1	5RMR	5R	5	+	+						Lr68	Lr34		Rht2
26	YECORATO F77	1977	0C	Inia66/Cno//Cal/3/Yr resel (b)	;	0	5MR	0	5	3+	70M	50M	70	4	1	1M	20MS	20	7	10RMR	15MRMS	15MR	40	20MR	30M	40	+		Lr46						Lr34		Rht2
27	HUASTECO M81	1981	0C	Hop/Ron//Kal	2=	0	20MR	0	20	3+	30M	60M	60	4	5MS	10MSS	15MS	15	45	5MR	0	40MR	10	1RMR	5R	40	+	+	Lr46						Lr34	Rth1
28	VICTORIA M81	1981	0C	Yr resel(b)/Trf//Rsk/Trm	1-	0	5MR	0	5	3+	30M	30M	30	4	5MS	5M	20MS	20	67	5RMR	15MS	10M	40	30MS	50MS	50	+		Lr46					Lr68	Lr34	Rth1	Rht2	Sr2
29	CURINDA M87	1987	0C	Ias58/4/Kal/Bb//Cj71/3/Ald	1-	0	40MR	30MRMS	40	3+	60M	50M	60	X	15MS	5MSS	1MS	15	78	20MS	40MS	50MS	60	60MS	60S	60	+	+	Lr46									Sr2
30	MOCHIS T88	1988	0C	Prl/Vee#6	;	0	20MR	20R	20	3+	70M	10M	70	X	1	0	0	1	8	20M	10MRMS	15MR	20	40M	60M	60	+		Lr46					Lr68	Lr34		Rht2	Sr2
31	TEPOCA M89	1989	0C	Buc/4/Tzpp//Irn46/Cno67/3/Prt	;1-	0	10MR	0	10	3+	50M	50M	50	4	5MS	5MR	0	5	67	10M	20MS	15MR	15	40M	60M	60	+		Lr46						Lr34		Rht2	Sr2
32	HUITES F95	1995	0C	Vee/Koel	;	0	5MR	0	5	3+	40M	20M	40	4	20MS	10MSS	1RMR	20	56	1RMR	5MR	5RMR	5	10RMR	5R	10	+		Lr46							Rth1
33	BATAN F92	1992	0C	Cno67/Mfd//Moncho/Seri M92	;	0	10MR	0	10	3+	60M	50M	60	4	20MS	5MS	1MR	20	7	5RMR	15MRMS	15MR	15	20RMR	40MS	40	+	+	Lr46								Rht2	Sr2
34	PALMERIN F2005	2005	0C	Borl95/Rabe	;	0	0	0	0	3+	50	10MSS	50	4	1	0	0	1	7	5MR	5MR	1R	1	5RMR	5R	5	+	+	Lr46						Lr34		Rht2
35	MAYA S2007	2007	0C	845.63.6/SLM//CUBA/3/CALIOPA-E-B/4/LIMPIA	0;	0	5M	0	5	3+	10M	5RMR	10	4	15MS	1MR	1MR	15	34	1R	1MR	1R	1	5RMR	5R	5	+	+	Lr46								Rht2
36	EGIPTO 101	1950	0C	KENYA GOVERNOR= K155	22+	0	1R	0	1	3	20M	5R	20	4	0	0	1MS	1	7	10M	20MS	40MS	40	15MS	20M	40	+	+	Lr46					Lr68				Sr2
37	VERANO PELON	1950	0C	NEWTHATCH/AGUILERA 4//MTA/TH	2+2	0	1MS	0	1	3+	15MS	5RMR	15	4	5MS	5MSS	1MR	5	7	10RMR	5MS	5MR	5	5RMR	10R	40	+	+	Lr46						Lr34
38	NAYAR	1950	0C	NEWTHATCH/AGUILERA 4//MTA/TH	2+C	5MS	40S	40S	40	3	40M	15M	40	3+	0	5MSS	1MS	5	7	15M	15MS	15M	20	40MS	30MS	40	+		Lr46	Lr46					Lr34
39	ORIZABA 77	1977	0C	CIANO F 67/SIETE CERROS T 66//CC/TOBARI F 66	;	0	15MR	0	15	3+	40M	15MR	40	4	5MS	0	1MS	5	01	1R	1MR	0	1	1RMR	1M	1	+		Lr46					Lr68	Lr34		Rht2	Sr2
40	CRESPO 63	1963	0C	FCR/4/N/2*/MTA//K/3/BAGE/5/GB54	22+	0	20MSS	30S	30	1+	5M	0	5	4	0	0	0	0	7	5MR	1MR	5MR	5	5MR	10R	10	+	+	Lr46						Lr34
41	LERMA	1950	0C	MENTANA 3*/KENYA	;1	0	20MSS	30RMR	30	3+	60M	40M	60	4	5MS	1MSS	5MS	5	7	20MR	30MS	20M	40	50MS	50S	50	+		Lr46	Lr46					Lr34
42	GUARINA	1985	0C	TR791767(F5)/3/H/RA//2F2	;	0	0	0	0	3	5MS	5R	5	4	5MS	5MSS	0	5	56	1RMR	5MS	5RMR	5	20RMR	20R	20	+	+	Lr46								Rht2
44	YAQUI 48	1948	0C	NEWTHATCH/MARROQUI	X-	0	20MSS	20RMR	20	3	20M	10M	20	4	70S	30MSS	0	70	7	30M	70MS	60M	70	60MS	70MSS	70	+	+	Lr46
46	KENTANA 48	1948	0C	KENYA 324/MENTANA	22+	20MS	60S	60S	60	3+	60M	30M	60	4	5MS	5MSS	1MS	5	56	5RMR	10MS	5RMR	5	10MS	5R	10	+	+	Lr46	Lr46					Lr34			Sr2
47	LERMA 50	1950	0C	MENTANA 3*/KENYA	3	40MSS	70S	60S	70	3+	60M	50M	60	4	0	5MSS	5MS	5	7	5RMR	5MR	1RMR	15	15M	15R	15	+	+	Lr46						Lr34
49	BAJIO 52	1952	0C	YAQUI 48/KENTANA 48	2C	5MS	40S	15S	40	2+	40MSS	10M	40	X	1	1MSS	5MS	5	67	15M	10MRMS	10RMR	20	30MS	20M	30	+	+	Lr46	Lr46					Lr34
51	CHAPINGO 53	1953	0C	KENTANA 48/YAQUI 48	23C	0	10MSS	5MS	10	2+	5MS	5RMR	5	4	5MS	10MSS	1MS	10	7	15MR	40MS	30MR	40	30MS	40MS	40	+	+			Lr67	Lr67	Lr67
53	LERMA ROJO	1950	0C	LEE/FRONTANA//KENTANA 52A	2	5MS	5MS	10RMR	10	3+	60M	30MSS	60	4	15MS	10MSS	5MS	15	7	15RMR	1MR	40MR	40	15RMR	15R	40	+	+	Lr46						Lr34
54	KENTANA 54	1954	0C	KENTANA/RIO NEGRO	X+3	20MS	40S	60S	60	3+	60M	20M	60	4	1	5MSS	5MS	5	7	30M	30MS	10RMR	50	70MS	60S	70	+	+	Lr46	Lr46					Lr34			Sr2
55	LERMA ROJO 64	1964	0C	Y50/N10b//l52/3/2*Lr	;	0	5M	0	5	3+	60M	60MSS	60	4	20MS	30MSS	10MS	30	7	15MR	5MR	50MR	20	20RMR	30R	50	+	+	Lr46	Lr46					Lr34	Rth1
57	YAQUI 50	1950	GB	NEWTHATCH/ MARROQUI	2C	0	20MS	5MS	20	3+	30M	20M	30	3+	1	5MSS	1MS	5	7	5R	5RMR	10MR	5	15RMR	20R	20	+	+	Lr46		Lr67	Lr67	Lr67
58	YAQUI 53	1953	GB	YAQUI 48//EGYPT 101/GABO	;1	0	10M	0	10	2	10RMR	10RMR	10	4	5MS	10MSS	5MS	10	67	5R	5RMR	15RMR	10	10MR	5R	15	+	+	Lr46		Lr67	Lr67	Lr67					Sr2
60	MARROQUI 588	1945	GB	FLORENCE/AURORE	3+	20MSS	40S	30S	40	3+	40M	50M	50	4	1	5MSS	1MS	5	34	10RMR	5RMR	5MR	5	15RMR	20R	20	+		Lr46		Lr67	Lr67						Sr2
61	YAQUI 50	1950	0RG	NEWTHATCH/ MARROQUI	;1C	0	10MSS	20MS	20	3	50M	10M	50	4	0	5MSS	1MS	5	67	10MR	10RMR	15MR	5	30M	20MR	30	+	+	Lr46						Lr34
63	CHAPINGO 53	1953	0R	KENTANA 48/YAQUI 48	;1C	0	5MS	0	5	3	30M	20M	30	4	0	5MSS	5MS	5	7	10RMR	20MS	30MR	30	40M	30R	40	+	+	Lr46		Lr67	Lr67	L67
64	YAQUI 50	1950	0R	NEWTHATCH/ MARROQUI	2C	0	5MSS	5MS	5	2+	10MS	1RMR	10	4	5MS	10MSS	1MS	10	8	15M	30MS	40M	40	50MS	50MS	50	+	+			Lr67	Lr67	L67
66	TOLUCA 53	1953	GB	YAQUI 48/KENTANA 48	2C	0	15S	20MS	20	3	5MS	5M	5	;1=	1MS	1MS	1MS	1	6	5RMR	20MS	10MR	20	20MS	20MS	20	+		Lr46						Lr34
67	MAYO 54	1954	GB	EGYPT 101/GABO//MAYO 48	2	0	30S	15MS	30	3	40M	5M	40	4	5MS	10MSS	5MS	10	7	10MR	5RMR	10MR	5	15RMR	20M	20	+		Lr46		Lr67	Lr67	Lr67
68	NARINO 59	1959	GB	FROCOR/MCM//KT48/Y48	2	0	5MSS	20S	20	3	10MS	0	10	4	0	1MSS	0	1	56	10MR	5MRMS	1RMR	1	1R	1R	10	+	+	Lr46	Lr46					Lr34
71	CONSTITUCION	1953	GB	MARROQUI 588/TH//EGYPT 101/GABO	;	0	10MSS	0	10	3+	50M	40M	50	4	5MS	20MSS	15MS	20	8	50M	30MS	30M	30	20MS	20M	50	+	+			Lr67	Lr67	Lr67
72	HUAMANTLA	1950	GB	FROCOR//FRONTANA/YAQUI 50	;1=	5MS	30S	40S	40	3+	50M	15M	50	4	5MS	5M	5MS	5	8	20MR	30MS	20MR	30	40MS	50S	50	+		Lr46	Lr46					Lr34
73	BAJIO 53	1953	GB	YAQUI 48/KENTANA 48	2C	0	40S	40S	40	3	15M	5M	15	3+	1	5MSS	0	5	8	15MR	20MS	15MR	10	30MS	40MS	40	+	+		Lr46					Lr34			Sr2
	*=Same cultivars from different seed source with similar behaviour are not included in the Table
	Seed source: 0C= Chapingo INIFAP; 0RG= CIMMYT Rust Genetics; R= Roque INIFAP, GB= CIMMYT Germplasm Bank.
	a and b= diferent planting dates withing the same year
