# Supplementary material for: Adult Plant Slow Rusting Genes Confer High Levels of Resistance to Rusts in Bread Wheat Cultivars From Mexico
Source: Front Plant Sci. 2020 Jul 14;11:824. doi: 10.3389/fpls.2020.00824 (PMC7371971; doi:10.3389/fpls.2020.00824)
Supplement: Table S2 — Molecular markers used in the study to determine the presence/absence of rust resistance and dwarfing genes. [file Table_2.xlsx]

## Sheet: Sheet2
SUPLEMENTARY TABLE 2. Molecular markers used in the study to determine the presence/absence of rust resistance and dwarfing genes.
Gene	SNP name	Chr position	SNP or Indel	primer A	primer B	Common primer	Resistance and dwarf phenotype	Reference
Lr34	Lr34_TCCIND	7DS	Del/Ins	GGTATGCCATTTAACATAATCATGAA	GGTATGCCATTTAACATAATCATGAT	TACTATATGGGAGCATTATTTTTTTCC	Del	Lagudah et al. (2009) TAG 119:889-898.
Lr67	csSNP856 (Lr67)	4DL	A/G	GCTACTACTATTGGTAGCCTG	GCTACTACTATTGGTAGCCTA	CCAGTAGCTTATGGCACTCAAA	A	Forrest et al. (2014)
Lr67	Lr67_TM4	4DL	G/C	TCATCATCGGCAGGATCCTGCTTC	TCATCATCGGCAGGATCCTGCTTG	AACGTACGTAATCTTGCTTACTGA	C	Moore et al., (2015)
Lr68	Lr68-2	7BL	T/C	CGTGTCTTGGACCTGAGCAAT	CGTGTCTTGGACCTGAGCAAC	TGACCTGAGTCCCGTCAAGA	T	Herrera-Fossel et al. (2012)
Sr2	Sr2_ger9 3p	3BS	G/A	GTGCGAGACATCCAACACTCAC	GTGCGAGACATCCAACACTCAT	CTCAAATGGTCGAGCACAAGCTCTA	A	Mago et al. (2011)
Rht-B1	Rht-B1_SNP	4B	C/T	CCCATGGCCATCTCSAGCTG	CCCATGGCCATCTCSAGCTA	TCGGGTACAAGGTGCGGGCG	T	Ellis et al. (2002)
Rht-D1	Rht-D1_SNP	4D	G/T	CATGGCCATCTCGAGCTRCTC	CATGGCCATCTCGAGCTRCTA	CGGGTACAAGGTGCGCGCC	T	Ellis et al. (2002)
